# Supplementary material for: Inhibition of EphA3 Expression in Tumour Stromal Cells Suppresses Tumour Growth and Progression
Source: Cancers (Basel). 2023 Sep 20;15(18):4646. doi: 10.3390/cancers15184646 (PMC10527215; doi:10.3390/cancers15184646)
Supplement: Supplementary file 1 [file cancers-15-04646-s001.zip]

Archive with 1 entries (1 files):
- cancers-2567227-supplementary.pdf
